# Supplementary material for: Plasma cell-free DNA (cfDNA) as a predictive and prognostic marker in patients with metastatic breast cancer
Source: Breast Cancer Res. 2019 Dec 19;21:149. doi: 10.1186/s13058-019-1235-8 (PMC6924016; doi:10.1186/s13058-019-1235-8)
Supplement: Supplementary file 2 — Additional file 2: Composite table with information of all the 39 samples. Information about the small subset of the population used for preliminary analysis. [file 13058_2019_1235_MOESM2_ESM.xlsx]

## Sheet: Supplementary Table 10
	Supplementary Table 10. Overall survival analysis of metastatic breast cancer patients, showing the p-value, Hazard ratio and the 95% confidence interval for this Hazard ratio. Comparison of joint analysis of new blood biomarkers (CTCs and cfDNA) against traditional biomarkers (CA15-3 and AP). Stratified biomarkers as variables.
		Joint analysis	Categorical variable	Median survival (months)	p-value	Hazard ratio	95% C.I.for HR
							Lower	Upper
	Overall Survival analysis	CTC threshold + cfDNA threshold	CTC low + cfDNA low	NR	Reference category
			CTC high + cfDNA low	20	0.008	2.232	1.232	4.042
			CTC low + cfDNA high	NR	0.281	1.479	0.726	3.01
			CTC high + cfDNA high	6	<0.0001	4.047	2.394	6.841
	Survival Vs	CA15-3 threshold + AP threshold	CA15-3 low + AP low	NR	Reference category
			CA15-3 high + AP low	31	0.00147486	2.51932	1.42539	4.4528
			CA15-3 low + AP high	-	*omitted from analysis
			CA15-3 high + AP high	12	<0.0001	5.56806	3.03283	10.2226
	*omitted from analaysis as numbers of samples in this group where insufficient to create a valid analysis.
	NR = median survival not reached
