# Supplementary material for: Plasma cell-free DNA (cfDNA) as a predictive and prognostic marker in patients with metastatic breast cancer
Source: Breast Cancer Res. 2019 Dec 19;21:149. doi: 10.1186/s13058-019-1235-8 (PMC6924016; doi:10.1186/s13058-019-1235-8)
Supplement: Supplementary file 4 — Additional file 4: Descriptive statistics of variables and clinical characteristics of patients included in the study, according to the type of disease response. Descriptive statistics of the whole population according to clinical parameters. [file 13058_2019_1235_MOESM4_ESM.xlsx]

## Sheet: Supplementary Table 3
	Supplementary Table 3. Non-parametric correlation and linear regression analysis of the four biomarkers included in the study, as continuous variables, against tumour volume and number of metastatic sites. Mann-Whitney-Wilcoxon non parametric test and logistic regression analysis between stratified biomarkers and response categories against tumour volume and number of metastatics sites used as co…
	Dependent variable (continuous)	Type of analysis	Variable (Normalized continuous biomarker)	Correlation analysis	Linear regression analysis
				(p-value)	(p-value)
	Total volume METs	Univariate	CTC counts	0.258	0.742
			cfDNA yield	0.983	0.736
			CA15-3 levels	0.397	0.993
			AP levels	0.437	0.569
	# Sites METs	Univariate	CTC counts	0.741	0.645
			cfDNA yield	0.954	0.374
			CA15-3 levels	0.527	0.298
			AP levels	0.485	0.472
	# Sites (non measurable)	Univariate	CTC counts	0.64	0.831
			cfDNA yield	0.067	0.821
			CA15-3 levels	0.078	0.552
			AP levels	0.819	0.993
	# Sites (measurable)	Univariate	CTC counts	0.894	0.698
			cfDNA yield	0.292	0.478
			CA15-3 levels	0.927	0.308
			AP levels	0.532	0.396
	Dependent variable (categorical)	Type of analysis	Variable (Tumour bulk)	Mann-Whitney-U (p-value)	Logistic regression analysis
					(p-value)
	CTC threshold Vs	Multivariate	Total volume METs	0.5	0.506
			# Sites METs	0.472	0.253
			# Sites (non measurable)	0.33	0.999
			# Sites (measurable)	0.83	0.49
	cfDNA threshold Vs	Multivariate	Total volume METs	0.07	0.902
			# Sites METs	0.918	0.906
			# Sites (non measurable)	0.467	0.996
			# Sites (measurable)	0.467	0.906
	CA15-3 threshold Vs	Multivariate	Total volume METs	0.579	0.433
			# Sites METs	0.866	0.115
			# Sites (non measurable)	0.477	0.716
			# Sites (measurable)	0.813	0.115
	AP threshold Vs	Multivariate	Total volume METs	0.665	0.566
			# Sites METs	0.605	0.803
			# Sites (non measurable)	0.467	0.999
			# Sites (measurable)	0.725	0.321
	Response (2 categories) Vs	Multivariate	Total volume METs	0.136	0.852
			# Sites METs	0.752	0.756
			# Sites (non measurable)	0.949	0.999
			# Sites (measurable)	0.166	0.875
	Dependent variable	Type of analysis	Variable (Tumour bulk)	Cox regression analysis (p-value)
	Overall survival	Univariate	Total volume METs	0.383
			# Sites METs	0.859
			# Sites (non measurable)	0.527
			# Sites (measurable)	0.758
		Multivariate	Total volume METs	0.29
			# Sites METs	0.704
			# Sites (non measurable)	0.976
			# Sites (measurable)	0.859
