# Supplementary material for: Plasma cell-free DNA (cfDNA) as a predictive and prognostic marker in patients with metastatic breast cancer
Source: Breast Cancer Res. 2019 Dec 19;21:149. doi: 10.1186/s13058-019-1235-8 (PMC6924016; doi:10.1186/s13058-019-1235-8)
Supplement: Supplementary file 5 — Additional file 5: Linear regression analysis between non stratified biomarkers, showing the p-value. Table containing information regarding the relationship between biomarkers as continuous variables. [file 13058_2019_1235_MOESM5_ESM.xlsx]

## Sheet: Supplementary Table 4
	Supplementary Table 4. Descritve statistics of variables and clinical characteristics of patients included in the study, according to the type of disease response.
			Responding		Stable disease (SD)		Progresive disease (PD)
	Clinicopathological feature, observed at time of sample collection	Details	n	% of Responding patients	n	% of SD patients	n	% of PD patients
	Total		30	1	73	1	91	1
	Age at time of sample collection (y*)	Median	56.5	-	68	-	60	-
		IQR*	22.75		18.5		18
		Range	36-83	-	29-92	-	29-89	-
	Time spent in studya (m*)	Median	27	-	35	-	17	-
		IQR*	20.75	-	25	-	23	-
		Range	4-56	-	3-59	-	1-59	-
	Patient status at the end of studyb	Deceased	19	63.3333	20	27.3973	54	59.3407
		Alive	11	36.6667	53	72.6027	37	40.6593
	ER status	Positive	24	80	10	13.6986	72	79.1209
		Negative	5	16.6667	61	83.5616	15	16.4835
		Unknown	1	3.33333	2	2.73973	4	4.3956
	PR status	Positive	17	56.6667	44	60.274	54	59.3407
		Negative	9	30	21	28.7671	25	27.4725
		Unknown	4	13.3333	8	10.9589	12	13.1868
	HER2 status	Positive	6	20	15	20.5479	14	15.3846
		Negative	22	73.3333	48	65.7534	63	69.2308
		Unknown	2	6.66667	10	13.6986	14	15.3846
	CTCs/7.5 ml blood, by CellSearch®	Median	0	-	0	-	1	-
		IQR*	1	-	1	-	12	-
		Range	0-114	-	0-198	-	0-6484	-
		0-4	28	93.3333	62	84.9315	58	63.7363
		≥ 5	2	6.66667	11	15.0685	33	36.2637
	cfDNA yield (ng/ul)	Median	0.112	-	0.105	-	0.177	-
		IQR*	0.09525	-	0.1445	-	0.426	-
		Range	0.020-0.236	-	0.003-3.450	-	0.007-5.460	-
		< 0.306	30	100	62	84.9315	58	63.7363
		≥ 0.306	0	0	11	15.0685	33	36.2637
	CA15-3 (U/ml)	Median	44.5	-	29	-	90	-
		IQR*	128.75	-	68	-	168	-
		Range	9-3613	-	1-3346	-	7-1248	-
		< 32	7	23.3333	39	53.4247	21	23.0769
		≥ 32	23	76.6667	34	46.5753	70	76.9231
	AP (IU/L)	Median	84	-	84	-	101	-
		IQR*	35.75	-	41.5	-	74	-
		Range	47-251	-	30-282	-	33-555	-
		< 130	28	93.3333	66	90.411	60	65.9341
		≥ 130	2	6.66667	7	9.58904	31	34.0659
	Treatment patient undergoing at the time of blood sampling	Endocrine	10	33.3333	43	58.9041	42	46.1538
		Chemotherapyc	14	46.6667	13	17.8082	22	24.1758
		HER2-targeted therapyd	4	13.3333	8	10.9589	6	6.59341
		Off treatment	2	6.66667	9	12.3288	21	23.0769
	*IQR = interquartile range
	*y = years
	atime from collection to end of study/dead
	*m = months
	bStatus of patients at the end of the study (Deceased or Alive)
	c(+/- endocrine)
	d(+/- any other therapy)
