# Supplementary material for: Plasma cell-free DNA (cfDNA) as a predictive and prognostic marker in patients with metastatic breast cancer
Source: Breast Cancer Res. 2019 Dec 19;21:149. doi: 10.1186/s13058-019-1235-8 (PMC6924016; doi:10.1186/s13058-019-1235-8)
Supplement: Supplementary file 6 — Additional file 6: Logistic regression analysis between stratified biomarkers and normalized continuous biomarkers, showing the p-value, Odd ratio and the 95% confidence interval for this Odd ratio. Univariate and multivariate analysis. Table containing information regarding the relationship between biomarkers as categorical and continuous variables. [file 13058_2019_1235_MOESM6_ESM.xlsx]

## Sheet: Supplementary Table 5
	Supplementary Table 5. Linear regression analysis between non stratified biomarkers, showing the p-value.
	Dependent variable	Type of analysis	Continuous variable	p-value
	cfDNA levels Vs	Univariate	CTC count	0.951326
			CA15-3 levels	0.297697
			ALK-PHOS levels	0.0279328
		Multivariate	CTC count	0.913755
			CA15-3 levels	0.72936
			ALK-PHOS levels	0.05039
	CTC counts Vs	Univariate	cfDNA yield	0.951326
			CA15-3 levels	0.632098
			ALK-PHOS levels	0.820327
		Multivariate	cfDNA yield	0.913755
			CA15-3 levels	0.66849
			ALK-PHOS levels	0.929885
	CA15-3 levels Vs	Univariate	CTC count	0.632098
			cfDNA yield	0.297697
			ALK-PHOS levels	<0.0001
		Multivariate	CTC count	0.66849
			cfDNA yield	0.72936
			ALK-PHOS levels	<0.0001
	AP levels Vs	Univariate	CTC count	0.820327
			cfDNA yield	0.0279328
			CA15-3 levels	<0.0001
		Multivariate	CTC count	0.929885
			cfDNA yield	0.05039
			CA15-3 levels	<0.0001
