# Supplementary material for: Plasma cell-free DNA (cfDNA) as a predictive and prognostic marker in patients with metastatic breast cancer
Source: Breast Cancer Res. 2019 Dec 19;21:149. doi: 10.1186/s13058-019-1235-8 (PMC6924016; doi:10.1186/s13058-019-1235-8)
Supplement: Supplementary file 7 — Additional file 7: Logistic regression analysis between stratified biomarkers, showing the p-value, Odd ratio and the 95% confidence interval for this Odd ratio. Univariate and multivariate analysis. Table containing information regarding the relationship between biomarkers as categorical variables. [file 13058_2019_1235_MOESM7_ESM.xlsx]

## Sheet: Supplementary Table 6
	Supplementary Table 6. Logistic regression analysis between stratified biomarkers and normalized continuous biomarkers, showing the p-value, Odd ratio and the 95% confidence interval for this Odd ratio. Univariate and multivariate analysis.
	Categorical variable to analyse	Variable	p-value	Odd ratio	95% C.I.for OR		Type of analysis	Type of variable
					Lower	Upper
	cfDNA threshold Vs	CTC count	0.868	1	0.999	1.001	Univariate	Normalized continuous biomarker
		CA15-3 levels	0.175	1	1	1.001
		ALK-PHOS levels	0.001	1.008	1.003	1.013
		CTC count	0.913	1	0.999	1.001	Multivariate
		CA15-3 levels	0.933	1	0.999	1.001
		ALK-PHOS levels	0.001	1.008	1.003	1.013
	CTC threshold Vs	cfDNA yield	0.00258174	2.14017	1.30477	3.51046	Univariate	Normalized continuous biomarker
		CA15-3 levels	0.0118989	1.73869	1.12986	2.67558
		ALK-PHOS levels	<0.0001	2.42074	1.60363	3.6542
		cfDNA yield	0.00712256	2.0279	1.21176	3.39371	Multivariate
		CA15-3 levels	0.139112	1.33873	0.909519	1.97049
		ALK-PHOS levels	0.00069162	2.05486	1.35549	3.11506
	CA15-3 threshold Vs	CTC count	0.0136486	*omitted from analysis			Univariate	Normalized continuous biomarker
		cfDNA yield	0.1153	1.52614	0.901774	2.58282
		ALK-PHOS levels	<0.0001	3.31456	1.68928	6.50356
		CTC count	0.0503451	*omitted from analysis			Multivariate
		cfDNA yield	0.926231	1.02778	0.575373	1.83592
		ALK-PHOS levels	0.0293618	2.11284	1.07796	4.14124
	AP threshold Vs	CTC count	0.983688	1.00359	0.711543	1.41552	Univariate	Normalized continuous biomarker
		cfDNA yield	0.0137495	1.49328	1.08545	2.05436
		CA15-3 levels	0.00387652	2.52046	1.34591	4.72003
		CTC count	0.914084	0.978776	0.662876	1.44522	Multivariate
		cfDNA yield	0.032946	1.4381	1.02987	2.00813
		CA15-3 levels	0.00699406	2.2848	1.25337	4.16502
	*omitted from analaysis as distribution of the variable is very biased towards one of the groups, which invalidate any type of statistical analysis.
