# Supplementary material for: Plasma cell-free DNA (cfDNA) as a predictive and prognostic marker in patients with metastatic breast cancer
Source: Breast Cancer Res. 2019 Dec 19;21:149. doi: 10.1186/s13058-019-1235-8 (PMC6924016; doi:10.1186/s13058-019-1235-8)
Supplement: Supplementary file 8 — Additional file 8: Logistic regression analysis between stratified clinical, response and treatment parameters and stratified biomarkers, showing the p-value, Odd ratio and the 95% confidence interval for this Odd ratio. Univariate and multivariate analysis. Table containing information regarding the interactions between biomarkers, as categorical variables, and different clinical parameters and treatment received by the patient. [file 13058_2019_1235_MOESM8_ESM.xlsx]

## Sheet: Supplementary Table 7
	Supplementary Table 7. Logistic regression analysis between stratified biomarkers, showing the p-value, Odd ratio and the 95% confidence interval for this Odd ratio. Univariate and multivariate analysis.
	Categorical variable to analyse	Variable	p-value	Odd ratio	95% C.I.for OR
					Lower	Upper
	cfDNA threshold Vs	CTC threshold	<0.0001	8.083	3.803	17.18
		CA15-3 threshold	0.012	2.918	1.268	6.712
		ALK-PHOS threshold	<0.0001	4.028	1.899	8.546
	CTC threshold Vs	cfDNA threshold	<0.0001	8.083	3.803	17.18
		CA15-3 threshold	<0.0001	17.229	4.026	73.726
		ALK-PHOS threshold	<0.0001	10.556	4.798	23.221
	CA15-3 threshold Vs	CTC threshold	<0.0001	17.229	4.026	73.726
		cfDNA threshold	0.012	2.918	1.268	6.712
		ALK-PHOS threshold	<0.0001	13.876	3.231	59.597
	AP threshold Vs	CTC threshold	<0.0001	10.556	4.798	23.221
		cfDNA threshold	<0.0001	4.028	1.899	8.546
		CA15-3 threshold	<0.0001	13.876	3.231	59.597
