# Supplementary material for: Plasma cell-free DNA (cfDNA) as a predictive and prognostic marker in patients with metastatic breast cancer
Source: Breast Cancer Res. 2019 Dec 19;21:149. doi: 10.1186/s13058-019-1235-8 (PMC6924016; doi:10.1186/s13058-019-1235-8)
Supplement: Supplementary file 9 — Additional file 9: Logistic regression analysis between stratified clinical, response and treatment parameters and normalized continuous biomarkers, showing the p-value, Odd ratio and the 95% confidence interval for this Odd ratio. Univariate and multivariate analysis. Table containing information regarding the interactions between biomarkers, as continuous variables, and different clinical parameters and treatment received by the patient. [file 13058_2019_1235_MOESM9_ESM.xlsx]

## Sheet: Supplementary Table 8
	Supplementary Table 8. Logistic regression analysis between stratified clinical, response and treatment parameters and stratified biomarkers, showing the p-value, Odd ratio and the 95% confidence interval for this Odd ratio. Univariate and multivariate analysis.
	Clinical parameter to analyse	Categorical variable	p-value	Odd ratio	95% C.I.for OR
					Lower	Upper
	ER status Vs	CTC threshold	0.198943	2.07563	0.681162	6.32484
		cfDNA threshold	0.777	0.874	0.345	2.214
		CA15-3 threshold	0.0592562	2.14	0.970721	4.71773
		ALK-PHOS threshold	0.539033	1.38211	0.492166	3.88129
	PR status Vs	CTC threshold	0.528815	1.28736	0.586571	2.82538
		cfDNA threshold	0.908	1.047	0.482	2.272
		CA15-3 threshold	0.0735276	1.8287	0.944138	3.54202
		ALK-PHOS threshold	0.591977	1.25	0.552747	2.82679
	HER2 status Vs	CTC threshold	0.047956	0.284091	0.0816267	0.988741
		cfDNA threshold	0.969	0.981	0.387	2.487
		CA15-3 threshold	0.00283502	0.31117	0.14458	0.669713
		ALK-PHOS threshold	0.373199	0.625	0.222135	1.7585
	ER/PR status Vs	CTC threshold	0.577071	1.24412	0.577384	2.68076
		cfDNA threshold	0.966	1.017	0.476	2.173
		CA15-3 threshold	0.0977173	1.73333	0.903975	3.32359
		ALK-PHOS threshold	0.668134	1.19008	0.537101	2.63693
	Triple negative status Vs	CTC threshold	0.719041	0.786982	0.21338	2.90252
		cfDNA threshold	0.704	1.259	0.383	4.138
		CA15-3 threshold	0.797123	0.870206	0.301503	2.51161
		ALK-PHOS threshold	0.661527	1.30476	0.396573	4.29279
	Endocrine therapy Vs	CTC threshold	0.132773	1.67183	0.855444	3.26731
		cfDNA threshold	0.121	0.581	0.293	1.154
		CA15-3 threshold	0.954061	0.982751	0.543683	1.7764
		ALK-PHOS threshold	0.883618	1.05333	0.525327	2.11204
	Chemotherapy Vs	CTC threshold	0.0778934	0.452991	0.187831	1.09248
		cfDNA threshold	0.128	1.765	0.849	3.666
		CA15-3 threshold	0.00746721	2.96296	1.33699	6.56637
		ALK-PHOS threshold	0.239087	1.57819	0.738341	3.37335
	HER2-targeted therapy Vs	CTC threshold	0.202696	0.375	0.0829201	1.69591
		cfDNA threshold	0.263	1.816	0.639	5.156
		CA15-3 threshold	0.0555171	0.383193	0.143553	1.02288
		ALK-PHOS threshold	0.306329	0.453947	0.099962	2.06147
