# Supplementary material for: Plasma cell-free DNA (cfDNA) as a predictive and prognostic marker in patients with metastatic breast cancer
Source: Breast Cancer Res. 2019 Dec 19;21:149. doi: 10.1186/s13058-019-1235-8 (PMC6924016; doi:10.1186/s13058-019-1235-8)
Supplement: Supplementary file 10 — Additional file 10: Overall survival analysis of metastatic breast cancer patients, showing the p-value, Hazard ratio and the 95% confidence interval for this Hazard ratio. Comparison of joint analysis of new blood biomarkers (CTCs and cfDNA) against traditional biomarkers (CA15-3 and AP). Stratified biomarkers as variables. Overall survival population results from joint analysis of biomarkers. [file 13058_2019_1235_MOESM10_ESM.xlsx]

## Sheet: Supplementary Table 9
	Supplementary Table 9. Logistic regression analysis between stratified clinical, response and treatment parameters and normalized continuous biomarkers, showing the p-value, Odd ratio and the 95% confidence interval for this Odd ratio. Univariate and multivariate analysis.
	Clinical parameter to analyse	Type of analysis	Continuous variable	p-value	Odd ratio	95% C.I.for OR
						Lower	Upper
	ER status Vs	Univariate	CTC count	0.817794	1.06466	0.624785	1.81421
			cfDNA yield	0.997765	0.999365	0.640594	1.55907
			CA15-3 levels	0.0355382	13.8165	1.19439	159.826
			ALK-PHOS levels	0.446485	1.19962	0.75083	1.91667
		Multivariate	CTC count	0.864998	0.959597	0.596491	1.54374
			cfDNA yield	0.601447	0.881613	0.549464	1.41455
			CA15-3 levels	0.0358105	16.4162	1.20375	223.876
			ALK-PHOS levels	0.741464	0.921106	0.565303	1.50085
	PR status Vs	Univariate	CTC count	0.377508	0.788416	0.465004	1.33676
			cfDNA yield	0.495889	1.1502	0.768872	1.72066
			CA15-3 levels	0.0196985	4.32063	1.263	14.7806
			ALK-PHOS levels	0.413529	1.15175	0.820889	1.61598
		Multivariate	CTC count	0.401438	0.704857	0.311371	1.5956
			cfDNA yield	0.892194	1.03042	0.668078	1.58927
			CA15-3 levels	0.0149579	5.51137	1.39385	21.7923
			ALK-PHOS levels	0.600476	0.905335	0.623982	1.31355
	HER2 status Vs	Univariate	CTC count	0.712908	0.88192	0.451594	1.7223
			cfDNA yield	0.741891	0.926695	0.589083	1.4578
			CA15-3 levels	0.181671	0.484484	0.16728	1.40319
			ALK-PHOS levels	0.538988	1.10955	0.796369	1.54589
		Multivariate	CTC count	0.783372	0.910336	0.465964	1.77849
			cfDNA yield	0.923304	0.976538	0.602243	1.58346
			CA15-3 levels	0.113758	0.36642	0.10559	1.27155
			ALK-PHOS levels	0.129737	1.33952	0.91776	1.95511
	ER/PR status Vs	Univariate	CTC count	0.57711	0.551243	0.0679489	4.47202
			cfDNA yield	0.435801	1.173	0.785253	1.75222
			CA15-3 levels	0.0189957	3.98029	1.25497	12.6239
			ALK-PHOS levels	0.472911	1.1264	0.813838	1.559
		Multivariate	CTC count	0.183862	0.128472	0.00622969	2.64941
			cfDNA yield	0.762299	1.06936	0.692455	1.65143
			CA15-3 levels	0.0107311	6.18848	1.52574	25.1008
			ALK-PHOS levels	0.787656	0.94841	0.645071	1.39439
	Endocrine therapy Vs	Univariate	CTC count	0.268237	3.73468	0.3624	38.4875
			cfDNA yield	0.68702	0.942868	0.708215	1.25527
			CA15-3 levels	0.671055	0.93948	0.704314	1.25317
			ALK-PHOS levels	0.549512	0.916172	0.687794	1.22038
		Multivariate	CTC count	0.169621	7.43154	0.424612	130.067
			cfDNA yield	0.669462	0.938108	0.699613	1.25791
			CA15-3 levels	0.72542	0.946437	0.696103	1.2868
			ALK-PHOS levels	0.361194	0.853542	0.607572	1.19909
	Chemotherapy Vs	Univariate	CTC count	0.480462	0.322924	0.0139778	7.46041
			cfDNA yield	0.412523	1.1307	0.842852	1.51686
			CA15-3 levels	0.0373056	1.41981	1.02082	1.97473
			ALK-PHOS levels	0.803344	1.04096	0.758951	1.42776
		Multivariate	CTC count	0.347373	0.0932594	0.000661816	13.1416
			cfDNA yield	0.371206	1.15022	0.846371	1.56315
			CA15-3 levels	0.0273057	1.49484	1.04605	2.13619
			ALK-PHOS levels	0.807349	0.951081	0.635532	1.4233
	HER2 therapy Vs	Univariate	CTC count	0.250459	*omitted from analysis
			cfDNA yield	0.368394	1.18334	0.819983	1.70772
			CA15-3 levels	0.289508	0.370994	0.0592266	2.3239
			ALK-PHOS levels	0.530425	1.14297	0.75288	1.73517
		Multivariate	CTC count	0.0551343	*omitted from analysis
			cfDNA yield	0.0279694	2.02365	1.07924	3.7945
			CA15-3 levels	0.335427	0.367777	0.0480455	2.81524
			ALK-PHOS levels	0.0475447	1.69591	1.00574	2.85972
	*omitted from analaysis as distribution of the variable is very biased towards one of the groups, which invalidate any type of statistical analysis.
